# Supplementary material for: Mapping and characterization of G-quadruplexes in the genome of the social amoeba Dictyostelium discoideum
Source: Nucleic Acids Res. 2019 Mar 29;47(9):4363–74. doi: 10.1093/nar/gkz196 (PMC6511855; doi:10.1093/nar/gkz196)
Supplement: Supplementary Data [file gkz196_supplemental_files.zip]

Archive with 5 entries (5 files):
- 2019-03-08_Saad_SIv2.docx
- DDAX4_G4d2019.xlsx
- dictyG4_script.r
- Dictyostelium_highly_expressed_UTR5.xlsx
- G4HunterFunctionDDAX4.r
