# Supplementary material for: Mapping and characterization of G-quadruplexes in the genome of the social amoeba Dictyostelium discoideum
Source: Nucleic Acids Res. 2019 Mar 29;47(9):4363–74. doi: 10.1093/nar/gkz196 (PMC6511855; doi:10.1093/nar/gkz196)
Supplement: Supplementary Data [file gkz196_supplemental_files.zip › DDAX4_G4d2019.xlsx]

## Sheet: newResG4d2018.txt
	nG4H=	1055	459	249		Foldchange compared to global					mean for 1000 shuffling of G4					meanFC compared to 1000 shuffling of G4					enrichment-p.value rd<test to 1000 shuffling of G4
nFeature=		G4H1.5	G4H1.75	G4H2			G4H1.5	G4H1.75	G4H2			rdlistG4H1.5	rdlistG4H1.75	rdlistG4H2			rdlistG4H1.5	rdlistG4H1.75	rdlistG4H2			rdlistG4H1.5	rdlistG4H1.75	rdlistG4H2
18118	Prom500	0.044161	0.0203141	0.0108195		Prom500	1.42082	1.50223	1.47488		Prom500	0.0325983	0.0142047	0.00772829		Prom500	1.3597	1.44175	1.42319		Prom500	0	0	0
18118	Prom1kb	0.0433909	0.0200393	0.0112618		Prom1kb	1.39604	1.48191	1.53518		Prom1kb	0.0318149	0.0138824	0.00751182		Prom1kb	1.36624	1.44894	1.51084		Prom1kb	0	0	0
18859	Trans	0.023593	0.00981906	0.00490953		Trans	0.75907	0.72612	0.669255		Trans	0.0316783	0.0137717	0.00747748		Trans	0.745117	0.713709	0.657857		Trans	1	1	1
32225	CDS	0.0160411	0.00505403	0.00202161		CDS	0.516097	0.373746	0.275581		CDS	0.0323897	0.0140772	0.00762416		CDS	0.495556	0.359511	0.265844		CDS	1	1	1
37187	Exons	0.020041	0.00702194	0.00284673		Exons	0.64479	0.519273	0.38806		Exons	0.0323533	0.0140678	0.00762207		Exons	0.619766	0.499729	0.374348		Exons	1	1	1
18192	Introns	0.0631437	0.0374325	0.0245769		Introns	2.03156	2.76813	3.35026		Introns	0.0370257	0.0161274	0.00873954		Introns	1.72299	2.379	2.94613		Introns	0	0	0
13474	intergen	0.0556441	0.0260051	0.0148763		intergen	1.79027	1.92308	2.0279		intergen	0.0321753	0.0140421	0.00759236		intergen	1.73386	1.86276	1.98192		intergen	0	0	0
	gbG4dens	0.0310815	0.0135226	0.00733581		gbG4dens	1	1	1												note: 0 means <0.001
											sd for 1000 shuffling of G4					sdFC compared to 1000 shuffling of G4					depletion-p.value rd>test to 1000 shuffling of G4
												rdlistG4H1.5	rdlistG4H1.75	rdlistG4H2			rdlistG4H1.5	rdlistG4H1.75	rdlistG4H2			rdlistG4H1.5	rdlistG4H1.75	rdlistG4H2
											Prom500	0.00197129	0.00127398	0.000974855		Prom500	0.0829227	0.131088	0.186906		Prom500	1	1	1
											Prom1kb	0.00132533	0.00084703	0.000658139		Prom1kb	0.0573074	0.0894898	0.13389		Prom1kb	1	1	1
											Trans	0.000684173	0.000437508	0.00032959		Trans	0.016144	0.022694	0.0291708		Trans	0	0	0
											CDS	0.000801371	0.000517574	0.000386096		CDS	0.0122748	0.0132986	0.013579		CDS	0	0	0
											Exons	0.000739404	0.000478396	0.000365416		Exons	0.0142153	0.0170574	0.0180482		Exons	0	0	0
											Introns	0.00373594	0.00250375	0.00182913		Introns	0.176331	0.382369	0.669249		Introns	1	1	1
											intergen	0.00163283	0.001061	0.000808129		intergen	0.0880282	0.144156	0.214318		intergen	1	1	1
																					note: 0 means <0.001
