# Supplementary material for: Mapping and characterization of G-quadruplexes in the genome of the social amoeba Dictyostelium discoideum
Source: Nucleic Acids Res. 2019 Mar 29;47(9):4363–74. doi: 10.1093/nar/gkz196 (PMC6511855; doi:10.1093/nar/gkz196)
Supplement: Supplementary Data [file gkz196_supplemental_files.zip › dictyG4_script.r]

# Script for DictyG4 paper, 20190303


#### Genome Annotation #################

# download gff3 from http://dictybase.org/
# http://dictybase.org/db/cgi-bin/dictyBase/download/download.pl?area=gff3&ID=dicty_gff3.zip
# extract .gz and copy files

# at the console
cd ddAX4gff32017/

grep '\t.\t' chromosome_1.gff > ddax4_chr1.gff
grep '\t.\t' chromosome_2.gff > ddax4_chr2.gff
grep '\t.\t' chromosome_3.gff > ddax4_chr3.gff
grep '\t.\t' chromosome_4.gff > ddax4_chr4.gff
grep '\t.\t' chromosome_5.gff > ddax4_chr5.gff
grep '\t.\t' chromosome_6.gff > ddax4_chr6.gff
grep '\t.\t' chromosome_M.gff > ddax4_chrM.gff

# different sizes??? because the sequences have been removed...

sed 's/DDB0232428/chr1/g' ./ddax4_chr1.gff >moddax4_chr1.gff
sed 's/DDB0232432/chr1/g' ./moddax4_chr1.gff >modax4_chr1.gff
sed 's/DDB0232429/chr2/g' ./ddax4_chr2.gff >modax4_chr2.gff
sed 's/DDB0232430/chr3/g' ./ddax4_chr3.gff >modax4_chr3.gff
sed 's/DDB0232431/chr4/g' ./ddax4_chr4.gff >modax4_chr4.gff
sed 's/DDB0232432/chr5/g' ./ddax4_chr5.gff >modax4_chr5.gff
sed 's/DDB0232433/chr6/g' ./ddax4_chr6.gff >modax4_chr6.gff
sed 's/DDB0169550/chrM/g' ./ddax4_chrM.gff >modax4_chrM.gff

# warning, chr2F, 3F, BF and R have been put aside!
cat modax4_chr*.gff > ddax4.gff

# in R
setwd('~/DictyoDisco/')
library(GenomicFeatures)

chrinfo=data.frame(chrom=c("chr1","chr2","chr3","chr4","chr5","chr6","chrM"),
                length=c(4923596L,8484197L,6357299L,5450249L,5125352L,3602379L,55564L),
                is_circular=c(rep(FALSE,6),T))

txdb <- makeTxDbFromGFF(file='ddAX4gff32017/ddax4.gff',
                format="gff3",
#                exonRankAttributeName=NA,
                chrominfo=chrinfo,
                dataSource="http://dictybase.org/Downloads/",
                organism="Dictyostelium discoideum")
# pb with exon rank. removed, but still warnings
#Warning messages:
#1: In .extract_exons_from_GRanges(exon_IDX, gr, ID, Name, Parent, feature = "exon",  :
#  The following orphan exon were dropped (showing only the 6 first):
#  seqid   start     end strand   ID     Parent Name
#1  chr1 1449845 1449909      + <NA> DDB0237319 <NA>
#2  chr1 3001192 3001250      + <NA> DDB0237323 <NA>
#3  chr1 3858015 3858099      - <NA> DDB0237325 <NA>
#4  chr1 4375331 4375388      - <NA> DDB0237327 <NA>
#5  chr2 4084607 4084652      - <NA> DDB0237329 <NA>
#6  chr2 4084929 4084972      - <NA> DDB0237330 <NA>
#2: In makeTxDbFromGRanges(gr, metadata = metadata) :
#  The following transcripts were dropped because their exon ranks could not be inferred (either because the
#  exons are not on the same chromosome/strand or because they are not separated by introns): DDB3948126,
#  DDB3963450, DDB3964500, DDB3965514, DDB3966140
                
### txdb is the transcript database used for annotations
########################################

#######  Genome ########################
# download from http://dictybase.org/db/cgi-bin/dictyBase/download/download.pl, http://dictybase.org/db/cgi-bin/dictyBase/download/download.pl?area=blast_databases&ID=dicty_chromosomal.gz
library(rtracklayer)
library(Biostrings)
geno=readDNAStringSet('dicty_chromosomal.fa','fasta')
seqorder=c('chr1','chr2','chr3','chr4','chr5','chr6','chrM','chr2F','chr3F','chrBF','chrR')
seqnames=factor(c('chrM','chr2F','chr3F','chrBF','chr1','chr2','chr3','chr4','chr5','chr6','chrR'),seqorder)
names(geno)=seqnames
DictyDisco=geno[order(seqnames)]
genome <- DictyDisco[1:6]
genomesize <- sum(as.numeric(width(genome)[1:6]))

rm(geno)
rm(DictyDisco)
seqinfoddAX4 <- Seqinfo(seqnames=c("chr1","chr2","chr3","chr4","chr5","chr6","chrM"),seqlengths=c(4923596L,8484197L,6357299L,5450249L,5125352L,3602379L,55564L),isCircular=c(rep(FALSE,6),T),genome='ddAX4')
########################################

### G4H list ###########################
source('./G4HunterFunctionDDAX4.r')

G4H_ddAX4 <- mclapply(1:6, function(i) mG4huntlistref(i,k=25,hl=c(1,1.2,1.5,1.75,2),gen=genome,masked=5,with.seq=T,Gseq.only=F))
Res=unlist(do.call(c,G4H_ddAX4))
seqinfo(Res) <- seqinfoddAX4
Res <- dropSeqlevels(Res,'chrM')
G4Hlist <- split(Res,Res$hl)
names(G4Hlist) <- c('G4H1','G4H1.2','G4H1.5','G4H1.75','G4H2')

#### FigS1a has been done with data from Bedrat et al, 2016

## FigS1b

## to evaluate pvalue
G4bychr <-sapply(1:5, function(i) {
G4dat <- split(G4Hlist[[i]],seqnames(G4Hlist[[i]]))
f1 <- sapply(1:6, function(i) 1000*length(G4dat[[i]])/seqlengths(G4dat)[i])
}
)
# mean and sd for the whole genome
m <- apply(G4bychr,2,mean)
s <- apply(G4bychr,2,sd)
p.all <- do.call(rbind,lapply(1:6, function(j) sapply(1:5, function(i)  pnorm(G4bychr[j,i],mean=m[i],sd=s[i],lower.tail=F))))
colnames(p.all) <- names(G4Hlist)
rownames(p.all) <- seqlevels(G4Hlist)
round(p.all,2)
#     G4H1 G4H1.2 G4H1.5 G4H1.75 G4H2
#chr1 0.68   0.68   0.82    0.83 0.86
#chr2 0.84   0.78   0.63    0.69 0.59
#chr3 0.52   0.59   0.80    0.85 0.83
#chr4 0.43   0.41   0.44    0.23 0.33
#chr5 0.70   0.75   0.45    0.38 0.40
#chr6 0.03   0.03   0.03    0.07 0.05

text.pos=c(0.35,0.13,0.043,0.019,0.011)
pval <- round(p.all[6,],2)

pdf('FigS1b.pdf',height=8,width=8)
par(mfrow=c(2,2))
lapply(2:5, function(i) {
figtitle <- names(G4Hlist)[i] 
bp <- barplot(G4bychr[,i],col='grey',ylab='feature density (by kb)',cex.axis=1.2,cex.lab=1.2,cex.names=1.2)
title(figtitle)
text (6.7,text.pos[i],label=pval[i],cex=1,font=3)
lines(c(0,7.3),rep(1000*length(G4Hlist[[i]])/sum(seqlengths(G4Hlist)),2),lty=2)
}
)
dev.off()

#### Table S1a

QP47 <- do.call(c,lapply(1:6,quadparser,gmin=4,lmin=1,lmax=7))

write.table(QP47,file='TableS1a.txt',sep='\t',col.names=NA,row.names=T)

#### Table S1b
bestofdicty <- G4Hlist[[5]][width(G4Hlist[[5]])>50]

write.table(bestofdicty,file='TableS1b.txt',sep='\t',col.names=NA,row.names=T)

#### Table1a

## generating the feature list from txdb
up <- c(500,1000)
dw <- c(0,0)
PromList <- endoapply(GRangesList(mapply(function(x,y) {promoters(txdb, up=x,down=y)},up,dw)),trim)
names(PromList) <- c('Prom_0.5kb','Prom_1kb')
seqinfo(PromList) <- seqinfoddAX4

gene <- genes(txdb)

transcripts <- transcripts(txdb)
transBgen <- transcriptsBy(txdb, by="gene")
transBgenClean <- transBgen[names(transBgen) %in% names(gene)]
transclean <- transcripts[transcripts$tx_name %in% unlist(transBgenClean)$tx_name]

txnames <- transclean$tx_name

promlistclean <- endoapply(PromList, function(x) x[x$tx_name %in% txnames])
promlistclean <- endoapply(promlistclean, function(x) {toto <- x;toto$geneID=transclean$geneID;return(toto)})
Prom <- sort(unique(promlistclean),ignore.strand=T)
#
Trans <- sort(unique(transclean),ignore.strand=T)
#
exonallnames <- exonsBy(txdb,by='tx', use.name=T)
seqinfo(exonallnames) <-  seqinfoddAX4
exonallclean <- exonallnames[names(exonallnames) %in% txnames]
Exon <- sort(unique(unlist(exonallclean)),ignore.strand=T)
#
intronall <- intronsByTranscript(txdb, use.names=T)
intronallclean <- intronall[names(intronall) %in% txnames]
Intron <- sort(unique(unlist(intronallclean)),ignore.strand=T)
#

cds <- cdsBy(txdb,by='tx',use.name=T)
cdsclean <- cds[names(cds) %in% txnames]
CDS <- sort(unique(unlist(cdsclean)),ignore.strand=T)	
#
FL <- as.list(Prom)
FL <- c(FL,Trans,CDS,Exon,Intron)
FL <- lapply(FL, function(x) {seqinfo(x) <- seqinfoddAX4;return(x)})
FL <- endoapply(FL, function(x) x[seqnames(x)!='chrM'])
FL <- endoapply(FL, dropSeqlevels,'chrM')
names(FL) <- c('Prom500','Prom1kb','Trans','CDS','Exons','Introns')

allgene <- reduce(FL[[3]],ignore.strand=T)
intergen <- gaps(allgene)
intergen <- intergen[strand(intergen)=='*']

FL2=c(FL,intergen)
names(FL2)=c(names(FL),'intergen')

### FigS1c
k=3
feat.chr <- split(FL2[[k]],seqnames(FL2[[k]]))
f1 <- sapply(1:6, function(i) 1000*length(feat.chr[[i]])/seqlengths(genome)[i])
f2 <- sapply(1:6, function(i) 1000*length(feat.chr[[i]][strand(feat.chr[[i]])=='+'])/seqlengths(genome)[i])
f3 <- sapply(1:6, function(i) 1000*length(feat.chr[[i]][strand(feat.chr[[i]])=='-'])/seqlengths(genome)[i])


cv1 <- sapply(1:6, function(i) sum(width(reduce(feat.chr[[i]])))/seqlengths(genome)[i]/2)
cv1b <- sapply(1:6, function(i) sum(width(reduce(feat.chr[[i]],ignore.strand=T)))/seqlengths(genome)[i])

cv2 <- sapply(1:6, function(i) sum(width(reduce(feat.chr[[i]][strand(feat.chr[[i]])=='+'])))/seqlengths(genome)[i])
cv3 <- sapply(1:6, function(i) sum(width(reduce(feat.chr[[i]][strand(feat.chr[[i]])=='-'])))/seqlengths(genome)[i])

pdf('FigS1c.pdf',width=14)
par(mfrow=c(1,2))
barplot(rbind(f1,f2,f3),col=c('grey','pink','lightblue'),beside=T,ylab='feature density (by kb)',ylim=c(0,0.7))
legend('topright',legend=c('both strand','plus strand','minus strand'), fill=c('grey','pink','lightblue'))
title('Transcripts')
barplot(rbind(cv1b,cv2,cv3),col=c('grey','pink','lightblue'),beside=T,ylab='feature coverage',ylim=c(0,1))
legend('topright',legend=c('both strand','plus strand','minus strand'), fill=c('grey','pink','lightblue'))
title('Transcripts')
dev.off()

# FigS1d
prom <- split(FL2[[1]],seqnames(FL2[[1]]))
prom.G <- lapply(1:6, function(i) sapply(as(prom[[i]],'GRangesList'), function(j) c(letterFrequency(Views(genome[[i]],ranges(j)),'G',as.prob=T),letterFrequency(Views(genome[[i]],ranges(j)),'C',as.prob=T),letterFrequency(Views(genome[[i]],ranges(j)),'CG',as.prob=T))))
promG <- lapply(1:6, function(i) {x=prom[[i]]; x$G=prom.G[[i]][1,];x$C=prom.G[[i]][2,]; x$GC=prom.G[[i]][3,]; return(x)})
newprom <- do.call(c,promG)

pdf('FigS1d.pdf',width=14)
bp <- boxplot(list(newprom$GC,newprom[overlapsAny(newprom,G4Hlist[[3]],ignore.strand=T)]$GC,newprom[!overlapsAny(newprom,G4Hlist[[3]],ignore.strand=T)]$GC,newprom[overlapsAny(newprom,G4Hlist[[4]],ignore.strand=T)]$GC,newprom[!overlapsAny(newprom,G4Hlist[[4]],ignore.strand=T)]$GC,newprom[overlapsAny(newprom,G4Hlist[[5]],ignore.strand=T)]$GC,newprom[!overlapsAny(newprom,G4Hlist[[5]],ignore.strand=T)]$GC), outline=F, names=c('all','G4H1.5+','G4H1.5-','G4H1.75+','G4H1.75-','G4H2+','G4H2-'),ylab='%GC',ylim=c(0,0.3))
abline(h=0.22,lty=4,col='grey')
text ((1:length(bp$names)),rep(0.3,length(bp$names)),label=paste0('n=',bp$n),font=3)
title('GC content Prom500 vs. G4H')
dev.off()


### Table 1ab

G4inFeat <- sapply(G4Hlist[3:5],function(y) sapply(FL2,function(x) sum(countOverlaps(y,x,ignore.strand=T)>0)))
Table1a <- rbind(G4inFeat,sapply(G4Hlist[3:5],length))
write.table(Table1a,file='Table1a.txt',sep='\t',col.names=NA,row.names=T)


### Table 1b
G4d <- sapply(G4Hlist[3:5],function(y) sapply(FL2,function(x) 1000*sum(countOverlaps(y,x,ignore.strand=T))/sum(as.numeric(width(x)))))
gbG4dens <- sapply(G4Hlist[3:5],function(x) length(x)*1000/genomesize)
names(gbG4dens) <- names(G4Hlist)[3:5]
ResG4d <- rbind(G4d,gbG4dens)
Table1b <- t(apply(ResG4d,1, function(x) x/ResG4d[8,]))
write.table(Table1b,file='Table1b.txt',sep='\t',col.names=NA,row.names=T)

### Identifying gaps of more than 20 N in the genome
N=0
for (i in 1:6)
	{ N=N+alphabetFrequency(genome[[i]])[15]}
	
genomesize <- sum(as.numeric(width(genome)[1:6]))
genomesizeNoN <- genomesize-N
findNgaps <- function(x)
# x is a DNAString
	{ y=Rle(strsplit(as.character(x),NULL)[[1]])
	  y2=ranges(Views(y,y=='N'))
	  return(y2)	# y2 is a list of IRanges
	}


listGaps <- list()
for (i in 1:6)
	{
		listGaps[[i]]=GRanges(seqnames=names(genome)[i],ranges=findNgaps(genome[[i]]),seqinfo=seqinfo(genome))
		print(i)
	}	
Ngaps <- do.call(c,listGaps)
Ngaps2 <- Ngaps[width(Ngaps)>=20]

###
# Generating 1000 reshuffling of the G4 lists
rdlength <- 1:1000
rdlistG4H2 <- mclapply(rdlength,function(x) {shuffleGRgen(x,gen=genome,inputGR=G4Hlist[[5]],gap=Ngaps2,chrlist=1:6)},mc.cores=4)
rdlistG4H2 <- GRangesList(rdlistG4H2)

rdlistG4H1.75 <- GRangesList(mclapply(rdlength,function(x) {shuffleGRgen(x,gen=genome,inputGR=G4Hlist[[4]],gap=Ngaps2,chrlist=1:6)},mc.cores=4))
rdlistG4H1.5 <- GRangesList(mclapply(rdlength,function(x) {shuffleGRgen(x,gen=genome,inputGR=G4Hlist[[3]],gap=Ngaps2,chrlist=1:6)},mc.cores=4))

rdG4list <- list(rdlistG4H1.5,rdlistG4H1.75,rdlistG4H2)
names(rdG4list) <- c('rdlistG4H1.5','rdlistG4H1.75','rdlistG4H2')

######

G4d.rdlist <- mclapply(rdG4list, function(z) sapply(z[1:1000],function(y) sapply(FL2,function(x) 1000*sum(countOverlaps(y,x,ignore.strand=T))/sum(as.numeric(width(x))))),mc.cores=5)


mean.G4d.rdlist <- do.call(cbind,lapply(G4d.rdlist,function(x) apply(x,1,mean)))
sd.G4d.rdlist <- do.call(cbind,lapply(G4d.rdlist,function(x) apply(x,1,sd)))
enrich.ptest.G4d.rdlist <- sapply(1:3, function(i) apply(apply(G4d.rdlist[[i]], 2, function(y) y>=G4d[,i]),1,sum))/1000
colnames(enrich.ptest.G4d.rdlist) <- names(rdG4list)
deplet.ptest.G4d.rdlist <- sapply(1:3, function(i) apply(apply(G4d.rdlist[[i]], 2, function(y) y<=G4d[,i]),1,sum))/1000
colnames(deplet.ptest.G4d.rdlist) <- names(rdG4list)

FC.G4d.rdlist <- lapply(1:3, function(i) apply(G4d.rdlist[[i]], 2, function(y) G4d[,i]/y))
FC.G4d.rdlist.2 <- lapply(1:3, function(i) {x=FC.G4d.rdlist[[i]];x[is.infinite(x)]=NA;return(x)})
meanFC.G4d.rdlist <- do.call(cbind,lapply(FC.G4d.rdlist.2,function(x) apply(x,1,mean,na.rm=T)))
sdFC.G4d.rdlist <- do.call(cbind,lapply(FC.G4d.rdlist.2,function(x) apply(x,1,sd,na.rm=T)))
colnames(meanFC.G4d.rdlist) <- names(G4Hlist)[3:5]
colnames(sdFC.G4d.rdlist) <- names(G4Hlist)[3:5]
write.table(enrich.ptest.G4d.rdlist,file='newenrich.ptest.G4d.rdlist.txt',sep='\t',col.names=NA)
write.table(deplet.ptest.G4d.rdlist,file='newdeplet.ptest.G4d.rdlist.txt',sep='\t',col.names=NA)
write.table(mean.G4d.rdlist,file='newmean.G4d.rdlist.txt',sep='\t',col.names=NA)
write.table(sd.G4d.rdlist,file='newsd.G4d.rdlist.txt',sep='\t',col.names=NA)
write.table(meanFC.G4d.rdlist,file='newmeanFC.G4d.rdlist.txt',sep='\t',col.names=NA)
write.table(sdFC.G4d.rdlist,file='newsdFC.G4d.rdlist.txt',sep='\t',col.names=NA)

# the file DDAX4_G4d_2019.xlsx was obtained by combining these text files

###########################################


### Fig1/S2
### Fig1a
pdf('Fig1a.pdf',width=14)
barplot(ResG4d[1:6,1],col=c('blue','lightblue','red','orange','magenta','green','grey'),names=rownames(ResG4d)[1:6],ylab='G4FS density per kb',cex.axis=1.2,cex.lab=1.2,cex.names=1.2)
lines(c(0,8.5),rep(ResG4d[8,1],2),lty=4,col='black')
title('G4FS density for different features (threshold=1.5)')
dev.off()

### Fig1b
FL4.GC <- endoapply(FL2, function(f)
{
f1 <- split(f,seqnames(f))
f1.G_C_CG <- mclapply(1:6, function(i) sapply(as(f1[[i]],'GRangesList'), function(j) c(letterFrequency(Views(genome[[i]],ranges(j)),'G',as.prob=T),letterFrequency(Views(genome[[i]],ranges(j)),'C',as.prob=T),letterFrequency(Views(genome[[i]],ranges(j)),'CG',as.prob=T))),mc.cores=6)
f2 <- lapply(1:6, function(i) {x=f1[[i]]; x$G=f1.G_C_CG[[i]][1,];x$C=f1.G_C_CG[[i]][2,]; x$GC=f1.G_C_CG[[i]][3,]; return(x)})
f3 <- do.call(c,f2)
return(f3)
}
)
pdf('Fig1b.pdf',width=14)
boxplot(lapply(FL4.GC[1:6],function(x) x$GC), outline=F, names=names(FL4.GC)[1:6],ylab='%GC',col=c('blue','lightblue','red','orange','magenta','green','grey'),cex.axis=1.2,cex.lab=1.2,cex.names=1.2)
lines(c(0.25,7.75),c(0.22,0.22),lty=4,col='black')
title('%GC for different features')
dev.off()

### Fig1c
FeatwG4 <- sapply(G4Hlist,function(y) sapply(FL2,function(x) sum(countOverlaps(x,y,ignore.strand=T)>0)/length(x)))

pdf('Fig1c.pdf')
barplot(FeatwG4[1,],ylab='Fraction of feature with at least 1G4FS',cex.axis=1.2,cex.lab=1.2,cex.names=1.2)
title(rownames(FeatwG4)[1])
dev.off()

### FigS2a
invstr <- function(stra)
{
str2 <- stra
str2[stra=='+'] <- '-'
str2[stra=='-'] <- '+'
return(str2)
}

FL2inv <- endoapply(FL2, function(x) {y=x;strand(y)=invstr(strand(x));return(y)})
G4dstr2 <- sapply(G4Hlist[3:5],function(y) sapply(FL2[-7],function(x) 1000*sum(countOverlaps(y,x))/sum(as.numeric(width(x)))))
G4dinvstr2 <- G4dinvstr <- sapply(G4Hlist[3:5],function(y) sapply(FL2inv[-7],function(x) 1000*sum(countOverlaps(y,x))/sum(as.numeric(width(x)))))
ResG4dstr2 <- rbind(G4dstr2,gbG4dens/2)
ResG4dinvstr2 <- rbind(G4dinvstr2,gbG4dens/2)

pdf('FigS2a.pdf',width=14)
barplot(rbind(ResG4dstr2[1:6,1],ResG4dinvstr2[1:6,1]),col=c('blue','turquoise','blue4','lightblue','red','pink','orange4','orange2','magenta','violet','darkgreen','green'),names=names(FL4.GC)[1:6],ylab='G4FS density per kb',beside=T,cex.axis=1.2,cex.lab=1.2,cex.names=1.2)
lines(c(0.5,18.5),rep(ResG4dstr2[7,1],2),lty=4,col='black')
title('G4FS density on the same strand as the feature for different features (threshold=1.5)')
legend('topleft',legend=c('same strand=darkcolor','opposite strand=light color'),bty='n')
dev.off()

### FigS2c
FL5 <- endoapply(FL4.GC, function(x) {y=x; y$G2=y$G;y[strand(y)=='-']$G2=y[strand(y)=='-']$C;y$C2=y$C;y[strand(y)=='-']$C2=y[strand(y)=='-']$G;y$G=y$G2;y$C=y$C2;y$G2=NULL;y$C2=NULL;return(y)})

bp1 <- lapply(FL5[1:6],function(x) x$G)
bp2 <- lapply(FL5[1:6],function(x) x$C)
bp <- list()
bp[c(1,3,5,7,9,11)] <- bp1
bp[c(2,4,6,8,10,12)] <- bp2

pdf('FigS2c.pdf',width=14)
boxplot(bp, outline=F,notch=F, names=rep(names(FL5)[1:6],each=2),ylab='%G',col=c('blue','turquoise','blue4','lightblue','red','pink','orange4','orange2','magenta','violet','darkgreen','green'),cex.axis=1.2,cex.lab=1.2,cex.names=1.2)
lines(c(0,13),c(0.11,0.11),lty=4,col='black')
title('%G for different features')
legend('topleft',legend=c('same strand=darkcolor','opposite strand=light color'),bty='n')
dev.off()

### FigS2b
Feat <- resize(resize(FL2$Introns,fix='start',width=1),fix='center',width=4001)
Feat <- Feat[start(Feat)>0 & end(Feat)<=seqlengths(Feat)[as.character(seqnames(Feat))]]

pFeat <- Feat[strand(Feat)=='+']	
mFeat <- Feat[strand(Feat)=='-']	
G4data <- G4Hlist[3]
pG4 <- G4data[strand(G4data)=='+']
pG4cov <- coverage(pG4)
mG4 <- G4data[strand(G4data)=='-']
mG4cov <- coverage(mG4)

profFeat_pp <- profcomp2_tx(pG4cov,pFeat)
profFeat_mm <- profcomp2_tx(mG4cov,mFeat)
profFeat_pm <- profcomp2_tx(mG4cov,pFeat)
profFeat_mp <- profcomp2_tx(pG4cov,mFeat)
profFeat_c <- c(profFeat_pp,profFeat_mm)
profFeat_nc <- c(profFeat_pm,profFeat_mp)
prof_G4nearFeat_c <- do.call("rbind",lapply(profFeat_c,function(x){as.vector(x)}))
prof_G4nearFeat_nc <- do.call("rbind",lapply(profFeat_nc,function(x){as.vector(x)}))


meantrace1 <- colMeans(prof_G4nearFeat_c)
sdtrace1 <- apply(prof_G4nearFeat_c,2,sd)
ictop1 <- meantrace1 + (1.96*sdtrace1/sqrt(length(Feat)))
icbot1 <- meantrace1 - (1.96*sdtrace1/sqrt(length(Feat)))
meantrace2 <- colMeans(prof_G4nearFeat_nc)
sdtrace2 <- apply(prof_G4nearFeat_nc,2,sd)
ictop2 <- meantrace2 + (1.96*sdtrace2/sqrt(length(Feat)))
icbot2 <- meantrace2 - (1.96*sdtrace2/sqrt(length(Feat)))
# remove negative values!
icbot1[icbot1<0] <- 0
icbot2[icbot2<0] <- 0

ymaxlist <- c(0.007,0.005,0.003,0.0025,0.0015)

pdf('FigS2b.pdf')
xlarg <- 500L
ymax <- ymaxlist[3]
sp <- 0.3
suff <- 'Junction Exon/Intron'
ylableg='Fraction of G4FS'
plot(meantrace1[(2001L-xlarg):(2001L+xlarg)],x=((-xlarg):xlarg),lwd=2,type='l',xlab=paste('Dist to ',suff,' (bp)',sep=''),ylab=ylableg,col='red',cex.axis=1.4,cex.lab=1.4,font=2,font.lab=2,ylim=c(0,ymax))
polygon(c(((-xlarg):xlarg),rev((-xlarg):xlarg)),c(ictop1[(2001L-xlarg):(2001L+xlarg)],rev(icbot1[(2001L-xlarg):(2001L+xlarg)])),border=F,col=rgb(1,0,0,0.2))
lines(meantrace2[(2001L-xlarg):(2001L+xlarg)],x=((-xlarg):xlarg),lwd=2,col='blue')
polygon(c(((-xlarg):xlarg),rev((-xlarg):xlarg)),c(ictop2[(2001L-xlarg):(2001L+xlarg)],rev(icbot2[(2001L-xlarg):(2001L+xlarg)])),border=F,col=rgb(0,0,1,0.2))
abline(v=0,col='purple',lty=2)
legend('topleft',c(names(G4data),'coding','non-coding'),text.col=c('black','red','blue'),bty='n',text.font=2,cex=1.4)
dev.off()
