# Supplementary material for: Mapping and characterization of G-quadruplexes in the genome of the social amoeba Dictyostelium discoideum
Source: Nucleic Acids Res. 2019 Mar 29;47(9):4363–74. doi: 10.1093/nar/gkz196 (PMC6511855; doi:10.1093/nar/gkz196)
Supplement: Supplementary Data [file gkz196_supplemental_files.zip › Dictyostelium_highly_expressed_UTR5.xlsx]

## Sheet: LISTGENES
chr	source	feature	start	end	TSS (RNA-Seq)	TSS (EST)	Missed intron length	UTR length (RNA-Seq)	UTR length (EST)	score	strand	phase	annotations
1	.	gene	231364	232044	Overlap asRNA	Overlap asRNA				.	-	.	ID=DDB_G0268264;Name=DDB_G0268264;description=similar to Entamoeba histolytica 20 kDa antigen
1	.	gene	424007	425518	423960	423973		47	34	.	+	.	ID=DDB_G0267454;Name=ancA;description=ortholog of human SLC25A4, which catalyzes the exchange of ADP and ATP across the mitochondrial inner membrane; contains six predicted transmembrane domains <br/><br/><b>Community annotation:</b> Overview of the <a href="http://wiki.dictybase.org/dictywiki/index.php/Mitochondrial_Carrier_Family_(MCF)">Mitochondrial Carrier Family (MCF)</a>, <i>Gerard Klein an…
1	.	gene	485945	486391	Wrong model?	Wrong model?				.	-	.	ID=DDB_G0268302;Name=rpl38;description=protein component of the large (60S) ribosomal subunit
1	.	gene	872490	873185	873308	873264		123	79	.	-	.	ID=DDB_G0267456;Name=cbp2
1	.	gene	943374	944711	945209	945213	455	43	47	.	-	.	ID=DDB_G0267382;Name=corA;description=actin binding protein regulating actin nucleation, involved in cytokinesis and cell motility
1	.	gene	1093913	1094419	1094520	1094510		101	91	.	-	.	ID=DDB_G0267412;Name=pspA;description=expressed in prespore cells; structurally similar to ponticulins
1	.	gene	1385036	1385981	Overlap asRNA	Overlap asRNA				.	+	.	ID=DDB_G0267378;Name=aqpA;description=similar to aquaporin family of water-channel proteins; expressed in prespore cells
1	.	gene	2795744	2797105	2797634	2797613	469	60	39	.	-	.	ID=DDB_G0269134;Name=efaAI;description=elongation factor 1 alpha, one of two genes coding for the same protein; binds and bundles F-actin; expressed in prespore cells
1	.	gene	2941556	2941915	Overlap asRNA	Overlap asRNA				.	-	.	ID=DDB_G0270884;Name=abnA;description=very similar to Acanthamoeba actobindin; contains two actin-binding WH2 (Wiskott Aldrich syndrome homology region 2) domains
1	.	gene	3673860	3674359	Overlap asRNA	Overlap asRNA				.	+	.	ID=DDB_G0270658;Name=acbA;description=precursor of SDF-2; similar to diazepam binding inhibitor; enriched in prespore cells
1	.	gene	3751652	3752725	3751382	3751619	95 (not in EST)	175	33	.	+	.	ID=DDB_G0269254;Name=sigJ;description=weakly related to blackjack, a protein associated with microtubules but without similarity to MAPs; regulated by the MADS-box transcription factor SrfA during development; expressed in prespore cells
1	.	gene	3772004	3772650	Overlap asRNA	Overlap asRNA				.	+	.	ID=DDB_G0270984;Name=rpl36a;description=protein component of the large (60S) ribosomal subunit
1	.	gene	4554019	4556699	4556843	4556854		144	155	.	-	.	ID=DDB_G0269100;Name=abpC;description=120 kDa F-actin binding protein also often called gelation factor or filamin; involved in actin cytoskeleton organization, motility, and development; enriched in prestalk cells
1	.	gene	4628419	4629156	4629408	4629383	211	41	16	.	-	.	ID=DDB_G0270316;Name=rpsA;description=40S ribosomal protein SA (p40) homolog; belongs to the ribosomal protein S2P family, contains ribosomal protein S2 domain
1	.	gene	4657372	4658181	Overlap asRNA	Overlap asRNA				.	+	.	ID=DDB_G0271074;Name=DDB_G0271074;description=conserved <i>Dictyostelium</i> protein similar to bacterial proteins; contains a predicted signal peptide
1	.	gene	4730345	4731162	4731246	4731209		84	47	.	-	.	ID=DDB_G0270380;Name=rpl30;description=protein component of the large (60S) ribosomal subunit
1	.	gene	4849685	4850344	4849644	4849655		41	30	.	+	.	ID=DDB_G0270424;Name=rpl35a;description=protein component of the large (60S) ribosomal subunit
2	.	gene	133239	133921	133982	133648		61	-273	.	-	.	ID=DDB_G0271148;Name=rps25;description=protein component of the small (40S) ribosomal subunit; ribosomal protein S25 homolog
2	.	gene	140424	141268	141319	141286		51	18	.	-	.	ID=DDB_G0271298;Name=rpl27;description=protein component of the large (60S) ribosomal subunit
2	.	gene	733224	733804	733877	733835		73	31	.	-	.	ID=DDB_G0271668;Name=rpl36;description=protein component of the large (60S) ribosomal subunit
2	.	gene	1095789	1096190	1095442	1095784	296 (not in EST)	51	5	.	+	.	ID=DDB_G0271976;Name=rpl32;description=protein component of the large (60S) ribosomal subunit
2	.	gene	1258878	1259135	Overlap asRNA	Overlap asRNA				.	+	.	ID=DDB_G0272308;Name=rps29;description=protein component of the small (40S) ribosomal subunit; ribosomal protein S29 homolog
2	.	gene	1373618	1374599	Overlap asRNA	Overlap asRNA				.	+	.	ID=DDB_G0272250;Name=rps23;description=protein component of the small (40S) ribosomal subunit; ribosomal protein S23 homolog
2	.	gene	1781191	1782321	Overlap asRNA	Overlap asRNA				.	+	.	ID=DDB_G0272520;Name=act15;description=has 94% identity with human beta-actin (SwissProt P60709); encodes one of the 17 identical actin proteins in the <i>Dictyostelium</i> genome (<i>act1, act2, act4, act5, act6, act7, act8, act9, act11, act12, act13, act14, act15, act16, act19, act20, and act21</i>)
2	.	gene	1875234	1875548	Overlap asRNA	Overlap asRNA				.	-	.	ID=DDB_G0272724;Name=DDB_G0272724
2	.	gene	1886873	1887127	Overlap asRNA	Overlap asRNA				.	-	.	ID=DDB_G0272720;Name=DDB_G0272720;description=highly similar to <a href="/db/cgi-bin/gene_page.pl?primary_id=DDB_G0272947"><i>DDB_G0272947</i></a> and <a href="/db/cgi-bin/gene_page.pl?primary_id=DDB_G0272718"><i>DDB_G0272718</i></a>; contain several QPIY repeats and long stretches of histidines
2	.	gene	2019070	2020303	2020354	2019871		51	-432	.	-	.	ID=DDB_G0272825;Name=rps4;description=protein component of the small (40S) ribosomal subunit; highly expressed in vegetative cells and in early development
2	.	gene	2321351	2322092	2322192	2322137		100	45	.	-	.	ID=DDB_G0272795;Name=3B-1;description=expressed in prespore cells; there is a second copy of this gene, <a href="/db/cgi-bin/gene_page.pl?primary_id=DDB_G0274045"><i>3B-2</i></a>
2	.	gene	2395262	2396133	Overlap asRNA	Overlap asRNA				.	-	.	ID=DDB_G0272893;Name=rpl15-1;description=protein component of the large (60S) ribosomal subunit; there is a second copy of this gene, <a href="/db/cgi-bin/gene_page.pl?primary_id=DDB_G0273983"><i>rpl15-2</i></a>
2	.	gene	2474613	2475374	Overlap asRNA	Overlap asRNA				.	-	.	ID=DDB_G0273063;Name=dscA-1;description=there is a second copy of this gene, <a href="/db/cgi-bin/gene_page.pl?primary_id=DDB_G0273919"><i>dscA-2</i></a>
2	.	gene	2550408	2550986	Overlap asRNA	Overlap asRNA				.	-	.	ID=DDB_G0273273;Name=DDB_G0273273;description=there is a second copy of this gene, <a href="/gene/DDB_G0273843"><i> DDB_G0273843</i></a>
2	.	gene	2603092	2603825	Overlap asRNA	Overlap asRNA				.	-	.	ID=DDB_G0273069;Name=ndkC-1;description=catalyzes the phosphorylation of nucleoside or deoxynucleoside diphosphates into the corresponding triphosphates; there is a second copy of this gene, <a href="/db/cgi-bin/gene_page.pl?primary_id=DDB_G0273805"><i>ndkC-2</i></a>
2	.	gene	2681849	2682650	2682717	2682690		67	40	.	-	.	ID=DDB_G0273191;Name=rps30-1;description=protein component of the small (40S) ribosomal subunit; there is a second copy of this gene, <a href="/gene/DDB_G0273743"><i>rps30-2</i></a>
2	.	gene	2871173	2872411	2872502	2872136		91	-275	.	-	.	ID=DDB_G0273261;Name=sigL-1;description=regulated by the MADS-box transcription factor SrfA during development; expressed in stalk cells; contains one EGF domain and a predicted signal peptide; there is a second copy of this gene, <a href="gene_page.pl?primary_id=DDB_G0273601"><i>sigL-2</i></a>
2	.	gene	3480800	3481378	3480642	no EST		158		.	+	.	ID=DDB_G0273843;Name=DDB_G0273843;description=there is a second copy of this gene, <a href="/gene/DDB_G0273273"><i> DDB_G0273273</i></a>
2	.	gene	4213176	4214537	4213147	4213128		29	48	.	+	.	ID=DDB_G0274859;Name=prdx4;description=expressed in prespore cells; ortholog of peroxiredoxin 4; catalyzes the reaction reduced thioredoxin + H<sub>2</sub>O<sub>2</sub> <=> oxidized thioredoxin + H<sub>2</sub>O
2	.	gene	4495093	4496223	Overlap asRNA	Overlap asRNA				.	-	.	ID=DDB_G0274599;Name=act13;description=has 94% identity with human beta-actin (SwissProt P60709); encodes one of the 17 identical actin proteins in the <i>Dictyostelium</i> genome (<i>act1, act2, act4, act5, act6, act7, act8, act9, act11, act12, act13, act14, act15, act16, act19, act20, and act21</i>)
2	.	gene	4580344	4581051	Overlap asRNA	Overlap asRNA				.	-	.	ID=DDB_G0274099;Name=cbpE
2	.	gene	4593609	4595098	4595158	4595112		60	14	.	-	.	ID=DDB_G0274113;Name=rpl8;description=protein component of the large (60S) ribosomal subunit; ribosomal protein L8 homolog
2	.	gene	4920282	4921065	Overlap asRNA	Overlap asRNA				.	+	.	ID=DDB_G0274381;Name=vatP;description=ortholog of the mammalian V-type proton ATPase 16 kDa proteolipid subunit, the proton-conducting pore forming subunit of the vacuolar ATP synthase that generates an acidic environment in several intracellular compartments; V-ATPases consist of peripheral (V1) and membrane integral (V0) heteromultimeric complexes; this protein is part of the V0 complex
2	.	gene	5266629	5267764	5266563	5266593		66	36	.	+	.	ID=DDB_G0275045;Name=gpbB;description=plays a role in growth and development
2	.	gene	5545999	5546387	5545910	5545920		89	79	.	+	.	ID=DDB_G0275437;Name=7E;description=cyclic AMP-regulated gene
2	.	gene	5588037	5588891	Overlap asRNA	Overlap asRNA				.	-	.	ID=DDB_G0275695;Name=ampA;description=anti-adhesion molecule that limits cell-cell and cell-substrate adhesion during development
2	.	gene	5876511	5877654	5876457	5877101		54	-590	.	+	.	ID=DDB_G0275881;Name=rpl13a;description=protein component of the large (60S) ribosomal subunit
2	.	gene	6089719	6090352	Overlap asRNA	Overlap asRNA				.	-	.	ID=DDB_G0275473;Name=rps24;description=protein component of the small (40S) ribosomal subunit; ribosomal protein S24 homolog
2	.	gene	6548168	6549349	Overlap asRNA	Overlap asRNA				.	+	.	ID=DDB_G0276141;Name=pdi1;description=catalyzes the rearrangement of disulfide bonds in proteins
2	.	gene	6809160	6809552	6808534	6808551	571	55	38	.	+	.	ID=DDB_G0276457;Name=rps15a;description=protein component of the small (40S) ribosomal subunit; ribosomal protein S15a homolog
2	.	gene	6891141	6891920	6891081	6891116		60	25	.	+	.	ID=DDB_G0276415;Name=rps18;description=protein component of the small (40S) ribosomal subunit; ribosomal protein S18 homolog
2	.	gene	6956284	6957511	6957563	6957526		52	15	.	-	.	ID=DDB_G0276441;Name=rpl7;description=protein component of the large (60S) ribosomal subunit
2	.	gene	7025054	7025299	7025435	7025412		136	113	.	-	.	ID=DDB_G0276477;Name=DDB_G0276477
2	.	gene	7194376	7196288	7194071	7194210		305	166	.	+	.	ID=DDB_G0276761;Name=cotB;description=expressed in prespore cells
2	.	gene	7198772	7199606	Overlap asRNA	Overlap asRNA				.	-	.	ID=DDB_G0276765;Name=ubqC;description=highly conserved gene consisting a a fusion product between ubiquitin and the S27a ribosomal protein
2	.	gene	7265714	7266282	Overlap asRNA	Overlap asRNA				.	-	.	ID=DDB_G0276759;Name=cbpA;description=contains four EF hands; regulates reorganization of the actin cytoskeleton during cell aggregation
2	.	gene	7418011	7419700	7420142	7420146	220	222	226	.	-	.	ID=DDB_G0276939;Name=pspB;description=prespore gene, expressed in prespore cells
2	.	gene	7449284	7451310	Overlap asRNA	Overlap asRNA				.	+	.	ID=DDB_G0276941;Name=cotA;description=expressed in prespore cells
2	.	gene	7537012	7538754	Overlap asRNA	Overlap asRNA				.	+	.	ID=DDB_G0276869;Name=psvA
2	.	gene	7540396	7541303	Overlap asRNA	Overlap asRNA				.	+	.	ID=DDB_G0276871;Name=rpl10a;description=protein component of the large (60S) ribosomal subunit
2	.	gene	7795600	7797187	7795534	7795533		66	67	.	+	.	ID=DDB_G0277345;Name=rps3a;description=protein component of the small (40S) ribosomal subunit
2	.	gene	7902745	7904138	7904477	7904454	156	183	160	.	-	.	ID=DDB_G0277141;Name=cotC;description=expressed in prespore cells
2	.	gene	7932696	7934913	7935007	7935000		94	87	.	-	.	ID=DDB_G0277379;Name=pspD;description=prespore gene PL3
2	.	gene	8305176	8306165	8305131	8305310		45	-134	.	+	.	ID=DDB_G0277635;Name=rps27;description=protein component of the small (40S) ribosomal subunit; ribosomal protein S27 homolog
2	.	gene	8431684	8432899	8431651	8431656		33	28	.	+	.	ID=DDB_G0277803;Name=rpl4;description=protein component of the large (60S) ribosomal subunit; ribosomal protein L4 homolog
3	.	gene	87206	87758	Overlap asRNA	Overlap asRNA				.	+	.	ID=DDB_G0277975;Name=rpl14;description=protein component of the large (60S) ribosomal subunit
3	.	gene	335063	335396	335444	335445		48	49	.	-	.	ID=DDB_G0278127;Name=DDB_G0278127
3	.	gene	412650	414044	412597	412565		53	85	.	+	.	ID=DDB_G0277903;Name=cotE;description=contains cysteine-rich and mucin-like repeats; contains a signal peptide such that the first 17 amino acids are cleaved from the mature protein; expressed in late culmination
3	.	gene	871775	872149	Overlap asRNA	Overlap asRNA				.	-	.	ID=DDB_G0278429;Name=rps20;description=protein component of the small (40S) ribosomal subunit; ribosomal protein S20 homolog
3	.	gene	1026839	1027765	1026766	1026807		73	32	.	+	.	ID=DDB_G0277907;Name=rplP1
3	.	gene	1039561	1040650	1040694	1040680		44	30	.	-	.	ID=DDB_G0278539;Name=rpl5;description=protein component of the large (60S) ribosomal subunit; ribosomal protein L5 homolog
3	.	gene	1316821	1317345	1317467	1317372		122	27	.	-	.	ID=DDB_G0278725;Name=p17;description=similar to DDB_G0291255; contains a predicted signal peptide
3	.	gene	1442353	1443385	1442278	1442563		75	-210	.	+	.	ID=DDB_G0280823;Name=rps6;description=protein component of the small (40S) ribosomal subunit
3	.	gene	1578225	1578923	1578970	1578946		47	23	.	-	.	ID=DDB_G0279061;Name=rpl31;description=protein component of the large (60S) ribosomal subunit
3	.	gene	1621394	1622514	Overlap asRNA	Overlap asRNA				.	-	.	ID=DDB_G0279081;Name=abpB;description= Ca2+-regulated 34 kDa actin-bundling protein
3	.	gene	1751733	1752215	1753056	1752225	792 (not in EST)	49	10	.	-	.	ID=DDB_G0279387;Name=rpl21;description=protein component of the large (60S) ribosomal subunit
3	.	gene	1760514	1760960	1759745	1760512	744 (not in EST)	25	2	.	+	.	ID=DDB_G0279207;Name=rps19;description=protein component of the small (40S) ribosomal subunit; ribosomal protein S19 homolog
3	.	gene	1766422	1767386	Overlap asRNA	Overlap asRNA				.	-	.	ID=DDB_G0279189;Name=rpl11;description=protein component of the large (60S) ribosomal subunit
3	.	gene	2195759	2196668	2195679	2195699		80	60	.	+	.	ID=DDB_G0279415;Name=limE
3	.	gene	2410613	2411077	2410334	2410334	202	77	77	.	+	.	ID=DDB_G0279667;Name=H2AX;description=component of the H2A-H2B-H3-H4 histone octamer; dimerizes with histone H2B
3	.	gene	2837555	2838534	2837492	2837534		63	21	.	+	.	ID=DDB_G0279997;Name=rpl18;description=protein component of the large (60S) ribosomal subunit
3	.	gene	2908403	2909200	multiple starts	2909282			82	.	-	.	ID=DDB_G0280085;Name=DDB_G0280085;description=expressed in prespore cells
3	.	gene	3121269	3122626	3121130	3121112		139	157	.	+	.	ID=DDB_G0280215;Name=DDB_G0280215;description=large molecular weight protein that contains a hsp20 domain
3	.	gene	3141943	3142654	3141890	3142180		53	-237	.	+	.	ID=DDB_G0280229;Name=rpl24;description=protein component of the large (60S) ribosomal subunit
3	.	gene	3505318	3505698	3505749	no EST		51		.	-	.	ID=DDB_G0280561;Name=DDB_G0280561
3	.	gene	3567052	3567876	Overlap asRNA	Overlap asRNA				.	+	.	ID=DDB_G0280537;Name=wacA;description=member of the major intrinsic protein (MIP) family of membrane transporters; expressed starting at culmination stage in prespore cells
3	.	gene	3605551	3606033	Overlap asRNA	Overlap asRNA				.	-	.	ID=DDB_G0280533;Name=lmcB;description=vegetative-specific gene repressed at the onset of development
3	.	gene	3722395	3722781	Overlap asRNA	Overlap asRNA				.	-	.	ID=DDB_G0280755;Name=ubqB;description=highly conserved gene consisting a a fusion product between ubiquitin and the L40 ribosomal protein
3	.	gene	3879930	3880291	Overlap asRNA	Overlap asRNA				.	-	.	ID=DDB_G0280919;Name=DDB_G0280919;description=similar to D. purpureum protein
3	.	gene	4045953	4046558	4045892	4045923		61	30	.	+	.	ID=DDB_G0281093;Name=rpl37A;description=protein component of the large (60S) ribosomal subunit
3	.	gene	4548958	4549339	4549626	4549600	226	61	35	.	-	.	ID=DDB_G0281469;Name=rpl29;description=protein component of the large (60S) ribosomal subunit
3	.	gene	4801949	4802463	Overlap asRNA	Overlap asRNA				.	-	.	ID=DDB_G0281677;Name=rps26;description=protein component of the small (40S) ribosomal subunit; ribosomal protein S26 homolog
3	.	gene	4825161	4825826	4824317	4825131	779 (not in EST)	65	30	.	+	.	ID=DDB_G0281565;Name=rpl19;description=protein component of the large (60S) ribosomal subunit
3	.	gene	5185447	5185545	5185242	5185255	97	108	95	.	+	.	ID=DDB_G0295767;Name=DDB_G0295767
3	.	gene	5481850	5482307	Overlap asRNA	Overlap asRNA				.	+	.	ID=DDB_G0282141;Name=hatA;description=histidine-rich, pH-dependent, actin binding protein; N-terminal myristoylation
3	.	gene	5482925	5483386	Overlap asRNA	Overlap asRNA				.	+	.	ID=DDB_G0282143;Name=hatB;description=histidine-rich, pH-dependent, actin binding protein; N-terminal myristoylation
3	.	gene	5639999	5641144	Overlap asRNA	Overlap asRNA				.	+	.	ID=DDB_G0282295;Name=ubqA
3	.	gene	5684660	5685426	Overlap asRNA	Overlap asRNA				.	+	.	ID=DDB_G0282359;Name=ppiA;description=PPIases accelerate protein folding; expressed in prespore cells
3	.	gene	5991308	5992503	5991253	5991297		55	11	.	+	.	ID=DDB_G0282601;Name=rps11;description=protein component of the small (40S) ribosomal subunit; ribosomal protein S11 homolog
3	.	gene	6061184	6061582	Overlap asRNA	Overlap asRNA				.	-	.	ID=DDB_G0282379;Name=rpl28;description=protein component of the large (60S) ribosomal subunit
3	.	gene	6303739	6304648	6303663	6303679		76	60	.	+	.	ID=DDB_G0282853;Name=DDB_G0282853;description=similar to mammalian translationally controlled tumour protein (TCTP) and to S. cerevisiae TMA19, a protein associated with ribosomes
4	.	gene	223712	224049	Overlap asRNA	Overlap asRNA				.	-	.	ID=DDB_G0283135;Name=DDB_G0283135
4	.	gene	347658	348447	348486	348486		39	39	.	-	.	ID=DDB_G0283153;Name=cbpD1;description=contains four EF-hands; expressed in post-aggregation stage of development
4	.	gene	411746	413523	411645	411591		101	155	.	+	.	ID=DDB_G0283149;Name=cotD
4	.	gene	661727	662322	Overlap asRNA	Overlap asRNA				.	-	.	ID=DDB_G0283393;Name=rplP2
4	.	gene	1048980	1049683	1048930	1048938		50	42	.	+	.	ID=DDB_G0283741;Name=rpl26;description=protein component of the large (60S) ribosomal subunit
4	.	gene	1558362	1559293	1558330	1558342		32	20	.	+	.	ID=DDB_G0284093;Name=rps16;description=protein component of the small (40S) ribosomal subunit; ribosomal protein S16 homolog
4	.	gene	1729814	1730224	1730503	1730490	199	80	67	.	-	.	ID=DDB_G0284237;Name=rps12;description=protein component of the small (40S) ribosomal subunit; ribosomal protein S12 homolog
4	.	gene	2127182	2127908	Overlap asRNA	Overlap asRNA				.	-	.	ID=DDB_G0284533;Name=rps13;description=protein component of the small (40S) ribosomal subunit; ribosomal protein S13 homolog
4	.	gene	2766075	2766554	2765193	2766031	705 (not in EST)	177	44	.	+	.	ID=DDB_G0284861;Name=eif5a
4	.	gene	3049805	3050587	3049661	3049800	103 (not in EST)	41	5	.	+	.	ID=DDB_G0285277;Name=rpl17;description=protein component of the large (60S) ribosomal subunit
4	.	gene	3145643	3146185	3145511	3145511		132	132	.	+	.	ID=DDB_G0285319;Name=H1;description=linker histone H1/H5 family protein; plays a role in formation of 30 nm chromatin fiber
4	.	gene	3385002	3385755	3384939	3384982		63	20	.	+	.	ID=DDB_G0285561;Name=rps15;description=protein component of the small (40S) ribosomal subunit; ribosomal protein S15 homolog
4	.	gene	3428530	3429424	3429492	3428878		68	-546	.	-	.	ID=DDB_G0285597;Name=rps28;description=protein component of the small (40S) ribosomal subunit; ribosomal protein S28 homolog
4	.	gene	3656149	3656978	Overlap asRNA	Overlap asRNA				.	+	.	ID=DDB_G0285793;Name=cadA;description=calcium-dependent cell-cell adhesion protein; lacks a signal sequence and is transported through the contractile vacuole to the plasma membrane for either secretion or cell surface presentation; abcb4 has been identified as the anchor on the membrane<br> <b>Nomenclature conflict:</b> Do not confuse the cadA gene encoding a calcium-dependent cell adhesion mole…
4	.	gene	3736082	3736395	Overlap asRNA	Overlap asRNA				.	+	.	ID=DDB_G0285863;Name=DDB_G0285863;description=expressed in prespore cells
4	.	gene	3775456	3776276	3775390	3775398		66	58	.	+	.	ID=DDB_G0285881;Name=rpl18a;description=protein component of the large (60S) ribosomal subunit
4	.	gene	3886590	3887209	3886493	3886566		97	24	.	+	.	ID=DDB_G0285971;Name=rpl37;description=protein component of the large ribosomal subunit
4	.	gene	3954952	3955322	3955395	3955386		73	64	.	-	.	ID=DDB_G0286023;Name=DDB_G0286023
4	.	gene	4001619	4002456	Overlap asRNA	Overlap asRNA				.	-	.	ID=DDB_G0286053;Name=DDB_G0286053
4	.	gene	4031568	4032398	Overlap asRNA	Overlap asRNA				.	+	.	ID=DDB_G0286075;Name=rps5;description=protein component of the small (40S) ribosomal subunit
4	.	gene	4072416	4073194	Overlap asRNA	Overlap asRNA				.	-	.	ID=DDB_G0286117;Name=rps10;description=protein component of the small (40S) ribosomal subunit; highly expressed in vegetative cells and in early development
4	.	gene	4278216	4278708	Overlap asRNA	Overlap asRNA				.	-	.	ID=DDB_G0286187;Name=proB;description=G-actin binding protein, very similar to proA; involved in F-actin regulation, cytokinesis and development
4	.	gene	4400738	4401424	Overlap asRNA	Overlap asRNA				.	-	.	ID=DDB_G0286389;Name=rpl34;description=protein component of the large (60S) ribosomal subunit
4	.	gene	4569135	4569875	Overlap asRNA	Overlap asRNA				.	-	.	ID=DDB_G0286499;Name=pspG
4	.	gene	4575107	4575571	Overlap asRNA	Overlap asRNA				.	+	.	ID=DDB_G0286509;Name=H2Bv3
4	.	gene	5076581	5077048	5077159	5077159		111	111	.	-	.	ID=DDB_G0286905;Name=pspE;description=expressed in prespore cells
4	.	gene	5417279	5417901	5418027	5417994		126	93	.	-	.	ID=DDB_G0287125;Name=proA;description=G-actin binding protein, very similar to proB; involved in F-actin regulation, cytokinesis and development
5	.	gene	657459	657908	657949	657933		41	25	.	-	.	ID=DDB_G0302511;Name=rpl39;description=protein component of the large (60S) ribosomal subunit
5	.	gene	942400	942965	942302	942350		98	50	.	+	.	ID=DDB_G0287995;Name=rplp1B
5	.	gene	1312496	1313528	1313656	1313662		128	134	.	-	.	ID=DDB_G0288273;Name=rpl10;description=protein component of the large (60S) ribosomal subunit
5	.	gene	1359447	1360234	1359286	1359424		161	23	.	+	.	ID=DDB_G0288295;Name=rpl12;description=protein component of the large (60S) ribosomal subunit
5	.	gene	1418812	1419513	Overlap asRNA	Overlap asRNA				.	-	.	ID=DDB_G0288349;Name=rpl35;description=protein component of the large (60S) ribosomal subunit
5	.	gene	1470619	1473138	1469869	1469859	718	32	42	.	+	.	ID=DDB_G0288373;Name=efbA;description=translocates peptidyl-tRNA from the aminoacyl site to the peptidyl site on the ribosome during protein synthesis; null mutants still synthesis protein, suggesting that EF-2b (cinC) is the real translation elongation gector
5	.	gene	1892916	1893557	Overlap asRNA	Overlap asRNA				.	+	.	ID=DDB_G0288745;Name=DDB_G0288745;description=expressed in prespore cells
5	.	gene	1951922	1953292	1953402	no EST		110		.	-	.	ID=DDB_G0288781;Name=DDB_G0288781
5	.	gene	2234318	2235448	Overlap asRNA	Overlap asRNA				.	-	.	ID=DDB_G0289005;Name=act4;description=has 94% identity with human beta-actin (SwissProt P60709); encodes one of the 17 identical actin proteins in the <i>Dictyostelium</i> genome (<i>act1, act2, act4, act5, act6, act7, act8, act9, act11, act12, act13, act14, act15, act16, act19, act20, and act21</i>)
5	.	gene	2252902	2253483	2253841	2253812	293	65	36	.	-	.	ID=DDB_G0289025;Name=rps7;description=protein component of the small (40S) ribosomal subunit
5	.	gene	2352021	2352950	Overlap asRNA	Overlap asRNA				.	-	.	ID=DDB_G0289075;Name=spiA;description=regulated by the MADS-box transcription factor SrfA during development; expressed in prespore cells
5	.	gene	3113883	3114242	3114532	3114329	254 (not in EST)	36	87	.	-	.	ID=DDB_G0289693;Name=DDB_G0289693;description=expressed in prespore cells
5	.	gene	3379595	3383123	3379385	3379448		210	147	.	+	.	ID=DDB_G0289901;Name=DDB_G0289901;description=highly repetitive protein, serine and glycine rich; contains a predicted signal peptide
5	.	gene	3486480	3487388	3486428	3486457		52	23	.	+	.	ID=DDB_G0289877;Name=rps9;description=protein component of the small (40S) ribosomal subunit
5	.	gene	3605172	3605488	3605557	3605525		69	37	.	-	.	ID=DDB_G0290041;Name=DDB_G0290041;description=similar to D. purpureum protein
5	.	gene	3706333	3707026	3706268	3706547		65	-214	.	+	.	ID=DDB_G0290141;Name=rps17;description=protein component of the small (40S) ribosomal subunit; ribosomal protein S17 homolog
5	.	gene	3893526	3894095	Overlap asRNA	Overlap asRNA				.	-	.	ID=DDB_G0290291;Name=DDB_G0290291;description=similar to MAPEG (membrane associated proteins in eicosanoid and glutathione metabolism) family, which includes microsomal glutathione S-transferase II and 5-lipoxygenase activating protein; expressed in prespore cells
5	.	gene	3946402	3947228	3947288	3947252		60	24	.	-	.	ID=DDB_G0290315;Name=rpl23;description=protein component of the large (60S) ribosomal subunit
5	.	gene	4875486	4875815	Overlap asRNA	Overlap asRNA				.	-	.	ID=DDB_G0291001;Name=DDB_G0291001
6	.	gene	29253	29973	30043	30035		70	62	.	-	.	ID=DDB_G0291255;Name=29C;description=similar to DDB_G0278725; contains a predicted signal peptide
6	.	gene	246726	248655	248828	248812		173	157	.	-	.	ID=DDB_G0291392;Name=DDB_G0291392;description=similar to spore coat protein PspB; expressed in prespore cells
6	.	gene	396540	397265	Overlap asRNA	Overlap asRNA				.	+	.	ID=DDB_G0291476;Name=DDB_G0291476;description=expressed in prespore cells
6	.	gene	481211	482065	Overlap asRNA	Overlap asRNA				.	-	.	ID=DDB_G0291526;Name=rps14;description=protein component of the small (40S) ribosomal subunit; ribosomal protein S14 homolog
6	.	gene	844628	845631	844576	844602		52	26	.	+	.	ID=DDB_G0291864;Name=rps8;description=protein component of the small (40S) ribosomal subunit
6	.	gene	852689	853474	852403	852411	231	55	47	.	+	.	ID=DDB_G0291870;Name=rpl13;description=protein component of the large (60S) ribosomal subunit
6	.	gene	954736	956486	956523	956515		37	29	.	-	.	ID=DDB_G0291862;Name=rpl3;description=protein component of the large (60S) ribosomal subunit; ribosomal protein L3 homolog
6	.	gene	1101689	1103010	1101542	1101678		147	11	.	+	.	ID=DDB_G0292054;Name=DDB_G0292054;description=contains 3 CBM49 (carbohydrate-binding module) domains
6	.	gene	1592145	1592902	1592976	1592925		74	23	.	-	.	ID=DDB_G0292388;Name=rpl27a;description=protein component of the large (60S) ribosomal subunit
6	.	gene	1676096	1677186	Overlap asRNA	Overlap asRNA				.	+	.	ID=DDB_G0292460;Name=rpl6;description=protein component of the large (60S) ribosomal subunit; ribosomal protein L6 homolog
6	.	gene	2157251	2157540	Overlap asRNA	Overlap asRNA				.	-	.	ID=DDB_G0292808;Name=cspB;description=transcriptionally regulated by SrfA and StkA
6	.	gene	2158906	2160623	2160820	2160818		197	195	.	-	.	ID=DDB_G0292814;Name=symA
6	.	gene	2335005	2335723	Overlap asRNA	Overlap asRNA				.	-	.	ID=DDB_G0294489;Name=trxC;description=small disulphide-containing redox protein that serves as a general protein disulphide oxidoreductase; up-regulated at 6 hr developmental stage
6	.	gene	2556040	2556944	2557013	2556963		69	19	.	-	.	ID=DDB_G0293000;Name=rps3;description=protein component of the small (40S) ribosomal subunit
6	.	gene	2967908	2968721	2967851	2967883		57	25	.	+	.	ID=DDB_G0293502;Name=rpl23a;description=protein component of the large (60S) ribosomal subunit
6	.	gene	3013335	3014141	Overlap asRNA	Overlap asRNA				.	-	.	ID=DDB_G0293700;Name=rps21;description=protein component of the small (40S) ribosomal subunit; ribosomal protein S21 homolog
6	.	gene	3277669	3278466	3277445	3277472	157	67	40	.	+	.	ID=DDB_G0293742;Name=rps2;description=protein component of the small (40S) ribosomal subunit; expressed in vegetative cells, and in prestalk cells during culmination
6	.	gene	3517422	3517964	Overlap asRNA	Overlap asRNA				.	+	.	ID=DDB_G0293898;Name=coaA
