# Supplementary material for: Mapping and characterization of G-quadruplexes in the genome of the social amoeba Dictyostelium discoideum
Source: Nucleic Acids Res. 2019 Mar 29;47(9):4363–74. doi: 10.1093/nar/gkz196 (PMC6511855; doi:10.1093/nar/gkz196)
Supplement: Supplementary Data [file gkz196_supplemental_files.zip › G4HunterFunctionDDAX4.r]

## G4Hunter function for ddAX4 paper
################################################################################
###### G4translate change the DNA code into G4Hunter code.
###### Only G or C are taken into account. non G/C bases are translated in 0
###### It is OK if N or U are in the sequence, but might be a problem if other letters or numbers are present
################################################################################
G4translate <- function(y,v1=1,v2=2,v3=3,v4=4)		
# x a DNAString or a DNAStringSet (or just a string of char)
{
require(XVector)
x= toupper(Rle(strsplit(as.character(y),NULL)[[1]]))
xres=x
runValue(xres)[runValue(x)=='C' & runLength(x)>3] <- -v4
runValue(xres)[runValue(x)=='C' & runLength(x)==3] <- -v3
runValue(xres)[runValue(x)=='C' & runLength(x)==2] <- -v2
runValue(xres)[runValue(x)=='C' & runLength(x)==1] <- -v1
runValue(xres)[runValue(x)=='G' & runLength(x)>3] <- v4
runValue(xres)[runValue(x)=='G' & runLength(x)==3] <- v3
runValue(xres)[runValue(x)=='G' & runLength(x)==2] <- v2
runValue(xres)[runValue(x)=='G' & runLength(x)==1] <- v1
runValue(xres)[runValue(x)!='C' & runValue(x)!='G'] <- 0	# N or U are not a problem
Rle(as.numeric(xres))
}
################################################################################

################################################################################
##### return the G4Hscore. y is a string of char (DNA sequence) ################
G4Hscore <- function(y)
	{
		y3=G4translate(y)
		mean(y3)
	}
################################################################################

################################################################################
##### function to refine G4hunt results ########################################

G4startrun=function(y,chrom=chr,letter='C')	#y is a START
	{
		if (letter(chrom,y)==letter)
			{
			while (letter(chrom,y)==letter & y!=1) 
				{
					if (letter(chrom,y-1)==letter) 
					{
						y <- y-1
					}else{
						break
					}
				}
			}else{
			y=y+1
			while (letter(chrom,y)!=letter) {y=y+1}
			}	
		return(y)
	}

G4endrun=function(y,chrom=chr,letter='C')	#y is a END
	{
		if (letter(chrom,y)==letter)
			{
			while (letter(chrom,y)==letter & y!=length(chrom))
				{
					if (letter(chrom,y+1)==letter)
					{
						y <- y+1
					}else{
						break
					}
				}
			}else{
			y=y-1
			while (letter(chrom,y)!=letter) {y=y-1}
			}
		return(y)
	}
################################################################################

################################################################################
mG4huntlistref <- function(i,k=25,hl=c(1.2,1.5,1.75,2),gen=genome,masked=5,with.seq=T,Gseq.only=T)
{
require(GenomicRanges,Biostrings)
#### k=RUNMEAN WINDOW SIZE, hl=threshold, i=chromosom number in the genome

chr=gen[[i]]
if (masked==2) {chr=injectHardMask(chr)}
if (masked==3) {active(masks(chr))['RM']=T;chr=injectHardMask(chr)}
if (masked==0) {active(masks(chr))=F;chr=injectHardMask(chr)}
if (masked==4) {active(masks(chr))=T;chr=injectHardMask(chr)}

tchr <- G4translate(chr)
chr_G4hk <- runmean(tchr,k)
if (class(gen)=="DNAStringSet")
	{seqname=names(gen)[i]
	}else{
	seqname=seqnames(gen)[i]
	}	

nx=list()

hl=round(hl,2)		# there is a rounding error in the seq funtcion

for (j in hl)
	{
chrCh <- Views(chr_G4hk, chr_G4hk<=(-j))
chrGh <- Views(chr_G4hk, chr_G4hk>=j)

IRC <- reduce(IRanges(start=start(chrCh),end=(end(chrCh)+k-1)))
if (length(IRC)==0)
	{
	nxC <- GRanges()
	}else{
	nnIRC=IRC
	start(nnIRC)=sapply(start(IRC),G4startrun,letter='C',chrom=chr)
	end(nnIRC)=sapply(end(IRC),G4endrun,letter='C',chrom=chr)
	seqC=as.character(Views(chr,nnIRC))
	if (Gseq.only) 
		{
			nnseqC=as.character(reverseComplement(Views(chr,nnIRC)))
		}else{
			nnseqC=as.character(Views(chr,nnIRC))
		}	
	nG4scoreC=sapply(seqC,function(x) signif(G4Hscore(x),3))
	mscoreC <- signif(min(Views(chr_G4hk,IRC)),3)
	straC <- Rle(rep('-',length(IRC)))
	hlC <- Rle(rep(j,length(IRC)))
	kC <- Rle(rep(k,length(IRC)))
	maskC <- Rle(rep(masked,length(IRC)))
	nxC <- GRanges(seqnames=Rle(seqname),
	ranges=nnIRC,
	strand=straC,
	score=nG4scoreC,
	max_score=mscoreC,
	hl=hlC,
	k=kC,
	mask=maskC,
	sequence=nnseqC,
	seqinfo=seqinfo(gen))
	}

IRG <- reduce(IRanges(start=start(chrGh),end=(end(chrGh)+k-1)))
if (length(IRG)==0)
	{
	nxG <- GRanges()
	}else{
	nnIRG=IRG
	start(nnIRG)=sapply(start(IRG),G4startrun,letter='G',chrom=chr)
	end(nnIRG)=sapply(end(IRG),G4endrun,letter='G',chrom=chr)
	nnseqG=as.character(Views(chr,nnIRG))
	nG4scoreG=sapply(nnseqG,function(x) signif(G4Hscore(x),3))
	mscoreG <- signif(max(Views(chr_G4hk,IRG)),3)
	straG <- Rle(rep('+',length(IRG)))
	hlG <- Rle(rep(j,length(IRG)))
	kG <- Rle(rep(k,length(IRG)))
	maskG <- Rle(rep(masked,length(IRG)))
	nxG <- GRanges(seqnames=Rle(seqname),
	ranges=nnIRG,
	strand=straG,
	score=nG4scoreG,
	max_score=mscoreG,
	hl=hlG,
	k=kG,
	mask=maskG,
	sequence=nnseqG,
	seqinfo=seqinfo(gen))
	}
nx[[which(hl==j)]]=sort(c(nxC,nxG),ignore.strand=T)
if (with.seq==F) {nx[[which(hl==j)]]$sequence=NULL}
names(nx[[which(hl==j)]])=NULL
}

names(nx) <- as.character(hl)
nx <- GRangesList(nx)
return(nx)
}
################################################################################

################################################################################
quadparser <- function(i,gen=genome,gmin=3,gmax='',lmin=1,lmax=7)
# this function extract form a chromosome 'i' in a genome from a BSGenome all the sequence matching the Gpattern
# "G{gmin,gmax}.{lmin,lmax}G{gmin,gmax}.{lmin,lmax}Ggmin,gmax}.{lmin,lmax}G{gmin,gmax}"
# or its complement pattern
# by default, the pattern is "G{3,}.{1,7}G{3,}.{1,7}G{3,}.{1,7}G{3,}"
# the * option allow to compensate for overlapping excluded from gregexpr
	{
		require(GenomicRanges)

		Gpat <- paste('G{',gmin,',',gmax,'}.{',lmin,',',lmax,'}G{',gmin,',',gmax,'}.{',lmin,',',lmax,'}G{',gmin,',',gmax,'}.{',lmin,',',lmax,'}G{',gmin,',',gmax,'}','(.{',lmin,',',lmax,'}G{',gmin,',',gmax,'})*',sep='')
		Cpat <- paste('C{',gmin,',',gmax,'}.{',lmin,',',lmax,'}C{',gmin,',',gmax,'}.{',lmin,',',lmax,'}C{',gmin,',',gmax,'}.{',lmin,',',lmax,'}C{',gmin,',',gmax,'}','(.{',lmin,',',lmax,'}C{',gmin,',',gmax,'})*',sep='')


	if (class(gen)=="DNAStringSet")
	{seqname=names(gen)[i]
	}else{
	seqname=seqnames(gen)[i]
	}	
		Gres=gregexpr(Gpat, gen[[i]], perl=T)
		Cres=gregexpr(Cpat, gen[[i]], perl=T)
		
		if (Gres[[1]][1]>0) 
			{Gwidth=attr(Gres[[1]],"match.length")
			Gstart=unlist(Gres)
			G4Ranges=GRanges(seqnames=seqname,IRanges(start=Gstart,width=Gwidth),strand='+',seqinfo=seqinfo(gen))
			} else {
			G4Ranges=GRanges()}
		if (Cres[[1]][1]>0)		
			{Cwidth=attr(Cres[[1]],"match.length")
			Cstart=unlist(Cres)
			C4Ranges=GRanges(seqnames=seqname,IRanges(start=Cstart,width=Cwidth),strand='-',seqinfo=seqinfo(gen))
			}else{
			C4Ranges=GRanges()}	
		res <- sort(c(G4Ranges,C4Ranges),ignore.strand=T)
		res$seq <- as.character(Views(gen[[i]],ranges(res)))
		return(res)
	}
################################################################################

########### Other functions ####################################################

################################################################################
##### GRanges shuffling ########################################################
# function to randomize GRanges keeping chromosomal and strand distribution and avoiding internal overlaps and genomic gaps
shuffleGRstranded4 <- function(gen=genome,chrnb=24,inputGR=G4list[[5]],gap=Ngaps2)
	{	require(GenomicRanges)
		hit <- inputGR[seqnames(inputGR)==names(gen)[chrnb]]
		gapchr <- gap[seqnames(gap)==names(gen)[chrnb]]
		rgap <- ranges(gapchr)
		rgap2 <- reduce(c(rgap,ranges(hit)))
		ravail <- gaps(rgap2)
		#st_avail <- unlist(as.vector(ravail))
		# worked with previous bioconductor but broken for now...
		st_avail <-IRanges:::unlist_as_integer(ravail)
		
		# plus strand shuffling
		hitp <- hit[strand(hit)=='+']
		if (length(hitp)!=0)
			{
			st_rdgr=sample(st_avail,length(hitp))
			if (length(hitp)==1)
				{
				wi_rdgr=width(hitp)
				}else{
				wi_rdgr=sample(width(hitp))
				}
			ra_rdgr <- sort(IRanges(start=st_rdgr,width=wi_rdgr))
			keep <- IRanges()
			ra_rdgr2 <- IRanges()
			while ((sum(overlapsAny(ra_rdgr,rgap2))!=0) | (sum(overlapsAny(ra_rdgr2,keep))!=0))
				{
				keep <- ra_rdgr[overlapsAny(ra_rdgr,rgap2)==0]
				hit2 <- ra_rdgr[overlapsAny(ra_rdgr,rgap2)!=0]
				st_rdgr2 <- sample(st_avail,length(hit2))
				if (length(hit2)==1)
					{
					wi_rdgr2 <- width(hit2)
					}else{
					wi_rdgr2 <- sample(width(hit2))
					}
				ra_rdgr2 <- IRanges(start=st_rdgr2,width=wi_rdgr2)	
				ra_rdgr <- c(keep,ra_rdgr2)
				}
			rdgrp=sort(GRanges(seqnames=Rle(rep(names(gen)[chrnb],length(hitp))),ranges=ra_rdgr,strand=Rle(rep('+',length(hitp))),seqinfo=seqinfo(inputGR)))
			}else{
			rdgrp=GRanges()
			}
				
		# minus strand shuffling
		hitm <- hit[strand(hit)=='-']
		if (length(hitm)!=0)
			{
			st_rdgr=sample(st_avail,length(hitm))
			if (length(hitm)==1)
				{
				wi_rdgr=width(hitm)
				}else{
				wi_rdgr=sample(width(hitm))
				}
			ra_rdgr <- sort(IRanges(start=st_rdgr,width=wi_rdgr))
			keep <- IRanges()
			ra_rdgr2 <- IRanges()
			while ((sum(overlapsAny(ra_rdgr,rgap2))!=0) | (sum(overlapsAny(ra_rdgr2,keep))!=0))
				{
				keep <- ra_rdgr[overlapsAny(ra_rdgr,rgap2)==0]
				hit2 <- ra_rdgr[overlapsAny(ra_rdgr,rgap2)!=0]
				st_rdgr2 <- sample(st_avail,length(hit2))
				if (length(hit2)==1)
					{
					wi_rdgr2 <- width(hit2)
					}else{
					wi_rdgr2 <- sample(width(hit2))
					}
				ra_rdgr2 <- IRanges(start=st_rdgr2,width=wi_rdgr2)	
				ra_rdgr <- c(keep,ra_rdgr2)
				}
			rdgrm=sort(GRanges(seqnames=Rle(rep(names(gen)[chrnb],length(hitm))),ranges=ra_rdgr,strand=Rle(rep('-',length(hitm))),seqinfo=seqinfo(inputGR)))
			}else{
			rdgrm=GRanges()
			}
			
					
		rdgr=sort(c(rdgrp,rdgrm),ignore.strand=T)
		return(rdgr)
	}	

# function to resample on a genome

shuffleGRgen <- function(dummy=1,gen2=genome,inputGR2=G4data,gap2=Ngaps2,chrlist=1:chnb)
	{
	rdlist=GRangesList()
	for (i in chrlist) {rdlist[[i]] <- shuffleGRstranded4(gen=gen2,chrnb=i,inputGR=inputGR2,gap=gap2)}
	y<- do.call(c,rdlist)
	return(y)
	}
	
################################################################################


################################################################################
#### Profile from coverage #####################################################
################################################################################
# this function was developed by PGP Martin
# Pascal.Martin@toulouse.inra.fr
profcomp2_tx=function(covr,gr)
#Compute profiles from a genome-wide coverage and a set of windows
#covr is a genome-wide coverage (typically obtained with the coverage function)
#gr is a GRanges object containing the windows over which to compute the profiles
#Note that names of covr and seqnames of gr must match
{
prof=covr[gr]
prof[strand(gr)=='-']=lapply(prof[strand(gr)=='-'],rev)
return(prof)
}
################################################################################
